# Supplementary material for: New records of water mites of the family Torrenticolidae (Acari, Hydrachnidia) with descriptions of two new species from Nanshih River system in Taiwan and redescription of Torrenticola ussuriensis (Sokolow, 1940) from the Russian Far East
Source: Zookeys. 2011 Jul 7;(116):1–14. doi: 10.3897/zookeys.116.1253 (PMC3192411; doi:10.3897/zookeys.116.1253)
Supplement: XML Treatment for Torrenticola taiwanicus [file zookeys.116.1253-treatment1.xml]

<!DOCTYPE tp:taxon-treatment
  PUBLIC "-//TaxonX//DTD Taxonomic Treatment Publishing DTD v0 20100105//EN" "tax-treatment-NSO.dtd">
<tp:taxon-treatment xmlns:tp="http://www.plazi.org/taxpub"><tp:treatment-meta><mixed-citation publication-type="journal"><person-group><name><surname>Pešić</surname><given-names>Vladimir</given-names></name><name><surname>Semenchenko</surname><given-names>Ksenia A.</given-names></name><name><surname>Chatterjee</surname><given-names>Tapas</given-names></name><name><surname>Yam</surname><given-names>Rita S.W.</given-names></name><name><surname>Chan</surname><given-names>Benny K.K.</given-names></name></person-group><article-title>New records of water mites of the family Torrenticolidae (Acari, Hydrachnidia) with descriptions of two new species from Nanshih River system in Taiwan and redescription of <italic>Torrenticola ussuriensis</italic> (Sokolow, 1940) from the Russian Far East</article-title><source>Zookeys</source><day>7</day><month>7</month><year>2011</year><volume>2011</volume><issue>116</issue><fpage>1</fpage><lpage>14</lpage><pub-id pub-id-type="doi">10.3897/zookeys.116.1253</pub-id></mixed-citation></tp:treatment-meta><tp:nomenclature><tp:taxon-name>
                            <tp:taxon-name-part taxon-name-part-type="genus">Torrenticola</tp:taxon-name-part>
                            <tp:taxon-name-part taxon-name-part-type="genus">taiwanicus</tp:taxon-name-part>
                        <object-id xmlns:xlink="http://www.w3.org/1999/xlink" xlink:type="simple">urn:lsid:zoobank.org:act:9D3C9A70-EF8A-40AB-9680-0257DF27AF91</object-id>
                        <object-id xmlns:xlink="http://www.w3.org/1999/xlink" xlink:type="simple">http://species-id.net/wiki/Torrenticola_taiwanicus</object-id>
                        </tp:taxon-name><tp:taxon-status xmlns:xlink="http://www.w3.org/1999/xlink" xlink:type="simple">sp. n.</tp:taxon-status><xref ref-type="fig" rid="F2">Figs 2</xref><xref ref-type="fig" rid="F3">3</xref><xref ref-type="fig" rid="F4">4C–D</xref><xref ref-type="fig" rid="F7">7A</xref></tp:nomenclature><tp:treatment-sec sec-type="Type material"><title>Type material.</title><p>Holotype male (NMNS-6599-001), dissected and slide mounted, Taiwan, Tonghou River, <named-content xmlns:xlink="http://www.w3.org/1999/xlink" content-type="dwc:verbatimCoordinates" xlink:type="simple">24°50'23.74"N, 121°38'10.06"E</named-content> , 25.viii.2009. Paratypes (NMNS-6599-002): 0/2/0 (0/1/0 mounted), Nanshih River, <named-content xmlns:xlink="http://www.w3.org/1999/xlink" content-type="dwc:verbatimCoordinates" xlink:type="simple">24°54'09.87"N, 121°33'20.74"E</named-content> , 02.iii.2010; 0/1/0, ibid., 25.viii. 2009; 1/0/0, Xindian River, <named-content xmlns:xlink="http://www.w3.org/1999/xlink" content-type="dwc:verbatimCoordinates" xlink:type="simple">24°56'52.27"N, 121°32'42.54"E</named-content> , 24.vi.2009; 1/2/0 (1/0/0 mounted), ibid., 16.vii.2009.</p></tp:treatment-sec><tp:treatment-sec sec-type="Diagnosis"><title>Diagnosis.</title><p>Shoulder plates fused with dorsal plate, the angles of the traces of shoulder plates posterior to setae Dgl-3 weakly pronounced, the angle of dorsal plate between frontal plates slightly pointed, the anterior part of the dorsal plate lying between the traces of the shoulder plates delimitation relatively wide; Cxgl-4 posterior<!--PageBreak--> to Cxgl-2, glandular pore Cxgl-4 distanced from Cxgl-2 by 81–90 µm; P-3 distal margin with denticles; P-4 stocky, relatively short (L P-2/P-4 ratio 1.1–1.2), without ventral denticles.</p></tp:treatment-sec><tp:treatment-sec sec-type="Description"><title>Description.</title><p>Male (holotype, in parentheses measurements of paratype). Idiosoma (ventral view: <xref ref-type="fig" rid="F2">Fig. 2B</xref>, <xref ref-type="fig" rid="F7">7A</xref>) L 741 (734), W 587 (559); dorsal shield (<xref ref-type="fig" rid="F2">Fig. 2A</xref>) L 658 (650), W 488 (494), L/W ratio 1.35 (1.32); dorsal plate L 631 (626); dorsal plate with colour pattern as illustrated in <xref ref-type="fig" rid="F4">Fig. 4C</xref>; frontal plate L 150 (147), W 50 (50–52), L/W ratio 3.0 (2.8–3.0) gnathosomal bay L 139 (131), Cx-1 total L 281 (270), Cx-1 medial L 142 (139), Cx-2+3 medial 85 (91); ratio Cx-1 L/Cx-2+3 medial L 3.3 (3.0); Cx-1 medial L/Cx-2+3 medial L 1.67 (1.53); Cxgl-4 posterior to Cxgl-2, distance between glandular openings of Cxgl-4 and Cxgl-2 81–86 (81–86); genital field L/W 152 (156)/125 (122), L/W ratio 1.22 (1.28), ejaculatory complex conventional in shape, L 234; distance genital field–excretory pore 156 (150), genital field–caudal idiosoma margin 219 (216); capitulum ventral L 322 (328); chelicera total L 378 (383); palp (<xref ref-type="fig" rid="F2">Figs 2C–D</xref>) total L 302 (312), L: P-1 37 (39), P-2 102 (103), P-3 57 (60), P-4 89 (92), P-5 17 (18); P-2/P-4 ratio 1.15 (1.11); distal margin of P-3 with denticles; P-4 with four well developed ventral tubercles.</p><p><italic>Female</italic>: Idiosoma (ventral view: <xref ref-type="fig" rid="F3">Fig. 3A</xref>) L 828, W 663; dorsal shield L 756, W 541, L/W ratio 1.4; dorsal plate L 724; frontal plate L 156, W 52–55, L/W ratio 2.8–3.0; gnathosomal bay L 159, Cx-1 total L 300, Cx-1 medial L 141, Cx-2+3 medial 48; ratio Cx-1 L/Cx-2+3 medial L 6.25; Cx-1 medial L/Cx-2+3 medial L 2.9; distance between glandular openings of Cxgl-4 and Cxgl-2 86–90; genital field L/W 170/155, L/W ratio 1.1; distance genital field–excretory pore 181, genital field–caudal idiosoma margin 300; capitulum ventral (<xref ref-type="fig" rid="F3">Fig. 3C</xref>) L 363; palp (<xref ref-type="fig" rid="F3">Fig. 3B</xref>) total L 348, L: P-1 47, P-2 115, P-3 65, P-4 98, P-5 18; P-2/P-4 ratio 1.17; shape and setation as in male.</p><fig id="F2" position="float" orientation="portrait"><label>Figure 2.</label><caption><p><italic><tp:taxon-name>Torrenticola taiwanicus</tp:taxon-name></italic> sp. n., male: <bold>A</bold> dorsal shield <bold>B</bold> ventral shield <bold>C</bold> palp (P-1 missing), medial view <bold>D</bold> palp (P-1 missing), lateral view. Scale bars = 100 µm.</p></caption><graphic xmlns:xlink="http://www.w3.org/1999/xlink" xlink:href="ZooKeys-116-001-g002.jpg" position="float" orientation="portrait" xlink:type="simple"/></fig><fig id="F3" position="float" orientation="portrait"><label>Figure 3.</label><caption><p><italic><tp:taxon-name>Torrenticola taiwanicus</tp:taxon-name></italic> sp. n., female: <bold>A</bold> ventral shield <bold>B</bold> palp (P-1 missing), medial view <bold>C</bold> capitulum. Scale bars = 100 µm.</p></caption><graphic xmlns:xlink="http://www.w3.org/1999/xlink" xlink:href="ZooKeys-116-001-g003.jpg" position="float" orientation="portrait" xlink:type="simple"/></fig></tp:treatment-sec><tp:treatment-sec sec-type="Etymology"><title>Etymology.</title><p>The species is named after the country where it was collected.</p></tp:treatment-sec><tp:treatment-sec sec-type="Remarks"><title>Remarks.</title><p>Due to the Cxgl-4 posterior to Cxgl-2 and the shape of palp (distal margin of P-3 with denticles, P-4 stocky and relatively shorter, without ventral denticles), the new species closely resembles <italic><tp:taxon-name>Torrenticola ussuriensis</tp:taxon-name></italic> (Sokolow, 1940) (see below). The latter species differs from <italic><tp:taxon-name>Torrenticola taiwanicus</tp:taxon-name></italic> sp. n., in the shape of dorsal shield (compare <xref ref-type="fig" rid="F4">Figs 4A–B</xref> with <xref ref-type="fig" rid="F4">Figs 4C–D</xref>) with the angle of dorsal plate between the frontal plates more pointed, the anterior part of the dorsal plate lying between the traces of the shoulder plates delimitation more narrower and the angles of the traces of shoulder plates delimitation posterior to setae Dgl-3 more pronounced. A further difference is found in the glandular openings of Cxgl-4 and Cxgl-2 more distanced from each other in <italic><tp:taxon-name>Torrenticola taiwanicus</tp:taxon-name></italic> sp. n. (81–90 vs. 48–60 µm in <italic><tp:taxon-name>Torrenticola ussuriensis</tp:taxon-name></italic>).</p><p><italic><tp:taxon-name>Torrenticola occulta</tp:taxon-name></italic> Lundblad, 1971, a species known from a single juvenile male specimen from Java (<xref ref-type="bibr" rid="B6">Lundblad 1971</xref>) resembles <italic><tp:taxon-name>Torrenticola ussuriensis</tp:taxon-name></italic> and <italic><tp:taxon-name>Torrenticola taiwanicus</tp:taxon-name></italic> sp. n., due to the Cxgl-4 posterior to Cxgl-2 and P-4 without ventral denticles, but clearly differs in the shape of palp (see: <xref ref-type="bibr" rid="B6">Lundblad 1971</xref>, Fig. 12), with P-2 ventral margin straight and P-4 more slender and relatively longer, L P-2/P-4 ratio 1.0 vs. P-2 ventral margin concave, P-4 more stocky and distinctly shorter than P-2, L P-2/P-4 ratio 1.08–1.2 in <italic><tp:taxon-name>Torrenticola ussuriensis</tp:taxon-name></italic> and <italic><tp:taxon-name>Torrenticola taiwanicus</tp:taxon-name></italic> sp. n. Because some important characters (e.g., the shape <!--PageBreak-->and colour of dorsal plate, presence of denticles on distal margin of P-3, distance between the glandular openings of Cxgl-4 and Cxgl-2) were lacking in original description of <italic><tp:taxon-name>Torrenticola occulta</tp:taxon-name></italic>, additional specimens are required to clarify status of this species (see: <xref ref-type="bibr" rid="B12">Wiles 1997</xref> and <xref ref-type="bibr" rid="B8">Pešić and Smit 2009</xref>, for an discussion on the Asian <italic><tp:taxon-name>Torrenticola</tp:taxon-name></italic> species that have a dorsal shield with shoulder platelets fused or partially fused with dorsal plate).</p></tp:treatment-sec><tp:treatment-sec sec-type="Distribution"><title>Distribution.</title><p>Taiwan.</p></tp:treatment-sec><tp:treatment-sec><!--Section generated to contain objects referenced in tp:taxon-treatment.--><fig id="F4" position="float" orientation="portrait"><label>Figure 4.</label><caption><p><bold>A–B</bold>: <italic><tp:taxon-name>Torrenticola ussuriensis</tp:taxon-name></italic> (Sokolow, 1940)(<bold>A</bold> male, <bold>B</bold> female), dorsal shield; <bold>C–D</bold>: <italic><tp:taxon-name>Torrenticola taiwanicus</tp:taxon-name></italic> sp. n. (<bold>C</bold> male, <bold>D</bold> female), dorsal shield.</p></caption><graphic xmlns:xlink="http://www.w3.org/1999/xlink" xlink:href="ZooKeys-116-001-g004.jpg" position="float" orientation="portrait" xlink:type="simple"/></fig><fig id="F7" position="float" orientation="portrait"><caption><p><bold>Figure 7.</bold> SEM photographs. <bold>A</bold> <italic><tp:taxon-name>Torrenticola taiwanicus</tp:taxon-name></italic> sp. n., female: <bold>A</bold> ventral view of idiosoma and gnathosoma, scale bar = 200 μm. <bold>B–D</bold> <italic><tp:taxon-name>Monatractides</tp:taxon-name></italic> cf. <italic>circuloides</italic> (Halík, 1930), male: <bold>B</bold> dorso-lateral view of idiosoma and gnathosoma, scale bar = 500 μm <bold>C</bold> ventral view of idiosoma and gnathosoma, scale bar = 500 μm. <bold>D</bold> ventral view of gnathosoma and anterior part of idiosoma, scale bar = 200 μm.</p></caption><graphic xmlns:xlink="http://www.w3.org/1999/xlink" xlink:href="ZooKeys-116-001-g007.jpg" position="float" orientation="portrait" xlink:type="simple"/></fig></tp:treatment-sec><ref-list><ref id="B6"><mixed-citation xmlns:xlink="http://www.w3.org/1999/xlink" xlink:type="simple"><person-group><name name-style="western"><surname>Lundblad</surname><given-names>O</given-names></name></person-group> (<year>1971</year>)<article-title> Weitere Beiträge zur Kenntnis der Fliesswassermilben Javas.</article-title><source>Arkiv für Zoology</source><volume>23</volume>:<fpage>293</fpage>-<lpage>359</lpage>.</mixed-citation></ref><ref id="B12"><mixed-citation xmlns:xlink="http://www.w3.org/1999/xlink" xlink:type="simple"><person-group><name name-style="western"><surname>Wiles</surname><given-names>PR</given-names></name></person-group> (<year>1997</year>)<article-title> Asian and Oriental Torrenticolidae Piersig, 1902 (Acari: Hydrachnidia: Lebertioidea): a revision of the family and description of new species of <italic>Torrenticola</italic> Piersig and <italic>Pseudotorrenticola</italic> Walter, from Southeast Asia.</article-title><source>Journal of Natural History</source><volume>31</volume>:<fpage>191</fpage>-<lpage>236</lpage>.<ext-link ext-link-type="uri" xlink:href="http://dx.doi.org/10.1080/00222939700770121" xlink:type="simple">doi: 10.1080/00222939700770121</ext-link></mixed-citation></ref><ref id="B8"><mixed-citation xmlns:xlink="http://www.w3.org/1999/xlink" xlink:type="simple"><person-group><name name-style="western"><surname>Pešić</surname><given-names>V</given-names></name><name name-style="western"><surname>Smit</surname><given-names>H</given-names></name></person-group> (<year>2009</year>)<article-title> Water mites of the family Torrenticolidae (Acari: Hydrachnidia) from Thailand, Part I. The genera <italic>Torrenticola</italic> Piersig, <italic>Neoatractides</italic> Lundblad and <italic>Pseudotorrenticola</italic> Walter.</article-title><source>Zootaxa</source><volume>1982</volume>:<fpage>38</fpage>-<lpage>62</lpage>.</mixed-citation></ref></ref-list></tp:taxon-treatment>
