# Supplementary material for: New records of water mites of the family Torrenticolidae (Acari, Hydrachnidia) with descriptions of two new species from Nanshih River system in Taiwan and redescription of Torrenticola ussuriensis (Sokolow, 1940) from the Russian Far East
Source: Zookeys. 2011 Jul 7;(116):1–14. doi: 10.3897/zookeys.116.1253 (PMC3192411; doi:10.3897/zookeys.116.1253)
Supplement: XML Treatment for Torrenticola ussuriensis [file zookeys.116.1253-treatment2.xml]

<!DOCTYPE tp:taxon-treatment
  PUBLIC "-//TaxonX//DTD Taxonomic Treatment Publishing DTD v0 20100105//EN" "tax-treatment-NSO.dtd">
<tp:taxon-treatment xmlns:tp="http://www.plazi.org/taxpub"><tp:treatment-meta><mixed-citation publication-type="journal"><person-group><name><surname>Pešić</surname><given-names>Vladimir</given-names></name><name><surname>Semenchenko</surname><given-names>Ksenia A.</given-names></name><name><surname>Chatterjee</surname><given-names>Tapas</given-names></name><name><surname>Yam</surname><given-names>Rita S.W.</given-names></name><name><surname>Chan</surname><given-names>Benny K.K.</given-names></name></person-group><article-title>New records of water mites of the family Torrenticolidae (Acari, Hydrachnidia) with descriptions of two new species from Nanshih River system in Taiwan and redescription of <italic>Torrenticola ussuriensis</italic> (Sokolow, 1940) from the Russian Far East</article-title><source>Zookeys</source><day>7</day><month>7</month><year>2011</year><volume>2011</volume><issue>116</issue><fpage>1</fpage><lpage>14</lpage><pub-id pub-id-type="doi">10.3897/zookeys.116.1253</pub-id></mixed-citation></tp:treatment-meta><tp:nomenclature><tp:taxon-name>
                            <tp:taxon-name-part taxon-name-part-type="genus">Torrenticola</tp:taxon-name-part>
                            <tp:taxon-name-part taxon-name-part-type="species">ussuriensis</tp:taxon-name-part>
                        <object-id xmlns:xlink="http://www.w3.org/1999/xlink" xlink:type="simple">http://species-id.net/wiki/Torrenticola_ussuriensis</object-id>
                        </tp:taxon-name><tp:taxon-authority>(Sokolow, 1940)</tp:taxon-authority><xref ref-type="fig" rid="F4">Figs 4A–B</xref><xref ref-type="fig" rid="F5">5</xref></tp:nomenclature><tp:treatment-sec sec-type="Material examined"><title>Material examined.</title><p>Russia, Primory Territory: Anuchinsky District, 10 km from Vinogradovka, Arsen’evka River, <named-content xmlns:xlink="http://www.w3.org/1999/xlink" content-type="dwc:verbatimCoordinates" xlink:type="simple">43°48.261'N, 132°56.407'E</named-content> , 13.ix.2008, K.A. S<!--PageBreak-->emenchenko &amp; D.A. Sidorov 0/1/0; Anuchinsky District, Arsen’evka River near Kornilovka, <named-content xmlns:xlink="http://www.w3.org/1999/xlink" content-type="dwc:verbatimCoordinates" xlink:type="simple">43°07.757'N, 133°13.280'E</named-content> , 03.vi.2009, K.A. Semenchenko &amp; D.A. Sidorov 1/6/0; Khabarovsk Territory, Bikinsky District, Bikin River, <named-content xmlns:xlink="http://www.w3.org/1999/xlink" content-type="dwc:verbatimCoordinates" xlink:type="simple">46°46.531'N, 134°17.026'E</named-content> , 17.vi.2005, K.A. Semenchenko &amp; D.A. Sidorov 0/2/0; Jewish Autonomous Area, Birobidzhansky District, 4 km from Zholty Yar, Bira River, <named-content xmlns:xlink="http://www.w3.org/1999/xlink" content-type="dwc:verbatimCoordinates" xlink:type="simple">48°32.373'N, 133°01.664'E</named-content> , 16.vii.2005, K.A. Semenchenko &amp; D.A. Sidorov 1/2/0; Amurskaya Area, Mazanovsky District, Zeya River, <named-content xmlns:xlink="http://www.w3.org/1999/xlink" content-type="dwc:verbatimCoordinates" xlink:type="simple">51°40.034'N, 128°51.265'E</named-content> , 06.viii.2006, K.A. Semenchenko &amp; T.M. Tiunova 0/2/0.</p></tp:treatment-sec><tp:treatment-sec sec-type="Morphology"><title>Morphology.</title><p><italic>Male</italic> (n = 2). Idiosoma (ventral view: <xref ref-type="fig" rid="F5">Fig. 5B</xref>) L 697–748, W 548–554; dorsal shield (<xref ref-type="fig" rid="F5">Fig. 5A</xref>) L 581–620, W 435–482, L/W ratio 1.28–1.33; dorsal plate L 508–541; dorsal plate with colour pattern as illustrated in <xref ref-type="fig" rid="F4">Fig. 4A</xref>; frontal plate L 119–135, W 44–46, L/W ratio 2.5–3; gnathosomal bay L 110–118, Cx-1 total L 257–264, Cx-1 medial L 152–158, Cx-2+3 medial 72–74; ratio Cx-1 L/Cx-2+3 medial L 3.5; Cx-1 medial L/Cx-2+3 medial L 2–2.19; Cxgl-4 posterior to Cxgl-2, distance between glandular openings of Cxgl-4 and Cxgl-2 48–60; genital field L/W 154–173/118–121, L/W ratio 1.3–1.43, ejaculatory complex conventional in shape, L 153–189; distance genital field–excretory pore 138–165, genital field–caudal idiosoma margin 185–232; capitulum ventral L 302–310; chelicera total L 356–372; palp (<xref ref-type="fig" rid="F5">Fig. 5D</xref>) total L 300–303, L: P-1 32–38, P-2 101–102, P-3 58–59, P-4 89–94, P-5 16–17; P-2/P-4 ratio 1.08–1.12; distal margin of P-3 with denticles; P-4 with four well developed ventral tubercles.</p><p><italic>Female</italic> (n = 2). Idiosoma (ventral view: <xref ref-type="fig" rid="F5">Fig. 5C</xref>) L 782–816, W 594–595; dorsal shield L 643–673, W 468–488, L/W ratio 1.36–1.37; dorsal plate L 547–607; dorsal plate with colour pattern as illustrated in <xref ref-type="fig" rid="F4">Fig. 4B</xref>; frontal plate L 130–132, W 35–40, L/W ratio 3.3–3.7; gnathosomal bay L 125–145, Cx-1 total L 264–284, Cx-1 medial L 140–152, Cx-2+3 medial 46–47; ratio Cx-1 L/Cx-2+3 medial L 5.62–6.16; Cx-1 medial L/Cx-2+3 medial L 3–3.23; distance between glandular openings of Cxgl-4 and Cxgl-2 48–54; genital field L/W 167–172/138–140, L/W ratio 1.19–1.25; distance genital field–excretory pore 191–204, genital field–caudal idiosoma margin 270–363; capitulum ventral L 350–356; chelicera total L 420–435; palp total L 354–358, L: P-1 46–48, P-2 116–119, P-3 69–70, P-4 102–103, P-5 18–21; P-2/P-4 ratio 1.13–1.16; shape and setation as in male.</p><fig id="F4" position="float" orientation="portrait"><label>Figure 4.</label><caption><p><bold>A–B</bold>: <italic><tp:taxon-name>Torrenticola ussuriensis</tp:taxon-name></italic> (Sokolow, 1940)(<bold>A</bold> male, <bold>B</bold> female), dorsal shield; <bold>C–D</bold>: <italic><tp:taxon-name>Torrenticola taiwanicus</tp:taxon-name></italic> sp. n. (<bold>C</bold> male, <bold>D</bold> female), dorsal shield.</p></caption><graphic xmlns:xlink="http://www.w3.org/1999/xlink" xlink:href="ZooKeys-116-001-g004.jpg" position="float" orientation="portrait" xlink:type="simple"/></fig><fig id="F5" position="float" orientation="portrait"><label>Figure 5.</label><caption><p><italic><tp:taxon-name>Torrenticola ussuriensis</tp:taxon-name></italic> (Sokolow, 1940) (<bold>A–B, D</bold> male, <bold>C</bold> female): <bold>A</bold> dorsal shield <bold>B–C</bold> ventral shield <bold>D</bold> capitulum and palp, lateral view. Scale bars = 100 µm (<bold>A–C</bold>), 25 µm (<bold>D</bold>).</p></caption><graphic xmlns:xlink="http://www.w3.org/1999/xlink" xlink:href="ZooKeys-116-001-g005.jpg" position="float" orientation="portrait" xlink:type="simple"/></fig></tp:treatment-sec><tp:treatment-sec sec-type="Remarks"><title>Remarks.</title><p><italic><tp:taxon-name>Torrenticola ussuriensis</tp:taxon-name></italic> was described from the Primory Territory, in Russian Far East (<xref ref-type="bibr" rid="B10">Sokolow 1934</xref>) and later reported from Uzi region in Japan (<xref ref-type="bibr" rid="B3">Enami 1940</xref>). The specimens from Japan agree with the material from the Far East of Russia in the shape of dorsal shield (e.g., the angle of dorsal plate between the frontal plates pointed, the anterior part of the dorsal plate lying between the traces of the shoulder plates delimitation narrow and the angles of the traces of shoulder plates delimitation posterior to setae Dgl-3 pronounced, see: <xref ref-type="bibr" rid="B3">Enami 1940</xref>, Figs 19, 21) and shape of palp (P-3 distal margin with denticles, P-4 relatively short, L P-2/P-4 ratio 1.2 in male, data taken from <xref ref-type="bibr" rid="B3">Enami 1940</xref>). However, because some characters (e.g., distance between the glandular openings of Cxgl-4 and Cxgl-2) were lacking in original description, <!--PageBreak-->additional specimens are required to confirm that the specimens from Japan are conspecific with <italic><tp:taxon-name>Torrenticola ussuriensis</tp:taxon-name></italic>.</p></tp:treatment-sec><tp:treatment-sec sec-type="Distribution"><title>Distribution.</title><p>Far East of Russia (Primory and Khabarovsk Territory, Jewish Autonomous and Amurskaya Area - <xref ref-type="bibr" rid="B10">Sokolow 1934</xref>; present study); Japan (Uzi region - <xref ref-type="bibr" rid="B3">Enami 1940</xref>).<!--PageBreak--><!--PageBreak--></p></tp:treatment-sec><ref-list><ref id="B10"><mixed-citation xmlns:xlink="http://www.w3.org/1999/xlink" xlink:type="simple"><person-group><name name-style="western"><surname>Sokolow</surname><given-names>II</given-names></name></person-group> (<year>1934</year>)<article-title> Beiträge zur Kenntnis der Hydracarinenfauna des Ussuri Gebietes II. Hydracarinen der flißenden Gewässer.</article-title><source>Zoologische Jahrbücher, Abteilung für Systematik, Ökologie und Geographie der Tiere</source><volume>65</volume>:<fpage>309</fpage>-<lpage>388</lpage>.</mixed-citation></ref><ref id="B3"><mixed-citation xmlns:xlink="http://www.w3.org/1999/xlink" xlink:type="simple"><person-group><name name-style="western"><surname>Enami</surname><given-names>M</given-names></name></person-group> (<year>1940</year>)<article-title> Water mites from Izu. I. Rheophilous water-mites from river Inôzawa. Tohoku Daigaku.</article-title><source>Science reports of Tôhoku University, Series 4, Biology</source><volume>15</volume>:<fpage>203</fpage>-<lpage>259</lpage>.</mixed-citation></ref></ref-list></tp:taxon-treatment>
