# Supplementary material for: New records of water mites of the family Torrenticolidae (Acari, Hydrachnidia) with descriptions of two new species from Nanshih River system in Taiwan and redescription of Torrenticola ussuriensis (Sokolow, 1940) from the Russian Far East
Source: Zookeys. 2011 Jul 7;(116):1–14. doi: 10.3897/zookeys.116.1253 (PMC3192411; doi:10.3897/zookeys.116.1253)
Supplement: XML Treatment for Torrenticola nanshihensis [file zookeys.116.1253-treatment3.xml]

<!DOCTYPE tp:taxon-treatment
  PUBLIC "-//TaxonX//DTD Taxonomic Treatment Publishing DTD v0 20100105//EN" "tax-treatment-NSO.dtd">
<tp:taxon-treatment xmlns:tp="http://www.plazi.org/taxpub"><tp:treatment-meta><mixed-citation publication-type="journal"><person-group><name><surname>Pešić</surname><given-names>Vladimir</given-names></name><name><surname>Semenchenko</surname><given-names>Ksenia A.</given-names></name><name><surname>Chatterjee</surname><given-names>Tapas</given-names></name><name><surname>Yam</surname><given-names>Rita S.W.</given-names></name><name><surname>Chan</surname><given-names>Benny K.K.</given-names></name></person-group><article-title>New records of water mites of the family Torrenticolidae (Acari, Hydrachnidia) with descriptions of two new species from Nanshih River system in Taiwan and redescription of <italic>Torrenticola ussuriensis</italic> (Sokolow, 1940) from the Russian Far East</article-title><source>Zookeys</source><day>7</day><month>7</month><year>2011</year><volume>2011</volume><issue>116</issue><fpage>1</fpage><lpage>14</lpage><pub-id pub-id-type="doi">10.3897/zookeys.116.1253</pub-id></mixed-citation></tp:treatment-meta><tp:nomenclature><tp:taxon-name>
                            <tp:taxon-name-part taxon-name-part-type="genus">Torrenticola</tp:taxon-name-part>
                            <tp:taxon-name-part taxon-name-part-type="species">nanshihensis</tp:taxon-name-part>
                        <object-id xmlns:xlink="http://www.w3.org/1999/xlink" xlink:type="simple">urn:lsid:zoobank.org:act:6E855396-AE01-45E3-B6A4-59E3D5E3B95B</object-id>
                        <object-id xmlns:xlink="http://www.w3.org/1999/xlink" xlink:type="simple">http://species-id.net/wiki/Torrenticola_nanshihensis</object-id>
                        </tp:taxon-name><tp:taxon-status xmlns:xlink="http://www.w3.org/1999/xlink" xlink:type="simple">sp. n.</tp:taxon-status><xref ref-type="fig" rid="F6">Fig. 6</xref></tp:nomenclature><tp:treatment-sec sec-type="Type material"><title>Type material.</title><p>Holotype male (NMNS-6600-001), dissected and slide mounted, Taiwan, Xindian River, <named-content xmlns:xlink="http://www.w3.org/1999/xlink" content-type="dwc:verbatimCoordinates" xlink:type="simple">24°56'19.41"N, 121°31'38.38"E</named-content> , 26.viii.2009.</p></tp:treatment-sec><tp:treatment-sec sec-type="Diagnosis"><title>Diagnosis.</title><p>Frontal platelets broad (L/W ratio about 1.5); medial suture line Cx-2+3 relatively short; Cx-4 with a prominent suture line of starting at right angle from genital field, laterally curved anteriorly; capitulum deep with a short rostrum; palp robust and compact, P-2 shorter than P-4.</p></tp:treatment-sec><tp:treatment-sec sec-type="Description"><title>Description.</title><p>Male. Idiosoma (ventral view: <xref ref-type="fig" rid="F6">Fig. 6B</xref>) L 700, W 587; dorsal shield (<xref ref-type="fig" rid="F6">Fig. 6A</xref>) L 641, W 481, L/W ratio 1.33; dorsal plate L 578; frontal plate L 123–125, W 81–84, L/W ratio 1.49–1.52; shoulder plate L 184, W 83, L/W ratio 2.2; L shoulder/frontal plate ratio 1.47; gnathosomal bay L 109, Cx-1 total L 253, Cx-1 medial L 142, Cx-2+3 medial 94; ratio Cx-1 L/Cx-2+3 medial L 2.7; Cx-1 medial L/Cx-2+3 medial L 1.5; genital field L/W 159/123, L/W ratio 1.3, ejaculatory complex conventional in shape, L 256; distance genital field–excretory pore 141, genital field–caudal idiosoma margin 194; capitulum (<xref ref-type="fig" rid="F6">Fig. 6C</xref>) ventral L 269; chelicera total L 290; palp (<xref ref-type="fig" rid="F6">Figs 6D–E</xref>) total L 303, L: P-1 34, P-2 89, P-3 62, P-4 93, P-5 25; L P-2/P-4 ratio 0.96; P-4 with well developed ventral tubercles.</p><fig id="F6" position="float" orientation="portrait"><label>Figure 6.</label><caption><p><italic><tp:taxon-name>Torrenticola nanshihensis</tp:taxon-name></italic> sp. n., male: <bold>A</bold> dorsal shield <bold>B</bold> ventral shield <bold>C</bold> gnathosoma <bold>D</bold> palp (P-1 missing), medial view <bold>E</bold> palp (P-1 missing), lateral view. Scale bars = 100 µm.</p></caption><graphic xmlns:xlink="http://www.w3.org/1999/xlink" xlink:href="ZooKeys-116-001-g006.jpg" position="float" orientation="portrait" xlink:type="simple"/></fig></tp:treatment-sec><tp:treatment-sec sec-type="Etymology"><title>Etymology.</title><p>The species is named after Nanshih River system where it was collected.</p></tp:treatment-sec><tp:treatment-sec sec-type="Remarks"><title>Remarks.</title><p>Due to the deep capitulum with a short rostrum, a prominent suture line of Cx-4 starting at right angle from genital field, a relatively short medial suture line of Cx-2+3 and the similar shape of the palp with robust and compact segments, P-2 shorter than P-4, and P-4 with well developed ventral tubercles, the new species resembles <italic><tp:taxon-name>Torrenticola brevirostris</tp:taxon-name></italic> (Halbert, 1911). <italic><tp:taxon-name>Torrenticola nanshihensis</tp:taxon-name></italic> sp. n., can be easily distinguished from the latter species in having broad frontal platelets (L/W ratio about 1.5).</p></tp:treatment-sec><tp:treatment-sec sec-type="Disribution"><title>Disribution.</title><p>Taiwan; known only from the <italic>locus typicus</italic>.</p></tp:treatment-sec></tp:taxon-treatment>
