# Supplementary material for: New records of water mites of the family Torrenticolidae (Acari, Hydrachnidia) with descriptions of two new species from Nanshih River system in Taiwan and redescription of Torrenticola ussuriensis (Sokolow, 1940) from the Russian Far East
Source: Zookeys. 2011 Jul 7;(116):1–14. doi: 10.3897/zookeys.116.1253 (PMC3192411; doi:10.3897/zookeys.116.1253)
Supplement: XML Treatment for Monatractides circuloides [file zookeys.116.1253-treatment4.xml]

<!DOCTYPE tp:taxon-treatment
  PUBLIC "-//TaxonX//DTD Taxonomic Treatment Publishing DTD v0 20100105//EN" "tax-treatment-NSO.dtd">
<tp:taxon-treatment xmlns:tp="http://www.plazi.org/taxpub"><tp:treatment-meta><mixed-citation publication-type="journal"><person-group><name><surname>Pešić</surname><given-names>Vladimir</given-names></name><name><surname>Semenchenko</surname><given-names>Ksenia A.</given-names></name><name><surname>Chatterjee</surname><given-names>Tapas</given-names></name><name><surname>Yam</surname><given-names>Rita S.W.</given-names></name><name><surname>Chan</surname><given-names>Benny K.K.</given-names></name></person-group><article-title>New records of water mites of the family Torrenticolidae (Acari, Hydrachnidia) with descriptions of two new species from Nanshih River system in Taiwan and redescription of <italic>Torrenticola ussuriensis</italic> (Sokolow, 1940) from the Russian Far East</article-title><source>Zookeys</source><day>7</day><month>7</month><year>2011</year><volume>2011</volume><issue>116</issue><fpage>1</fpage><lpage>14</lpage><pub-id pub-id-type="doi">10.3897/zookeys.116.1253</pub-id></mixed-citation></tp:treatment-meta><tp:nomenclature><tp:taxon-name>
                            <tp:taxon-name-part taxon-name-part-type="species">Monatractides</tp:taxon-name-part>
                            <tp:taxon-name-part taxon-name-part-type="genus">circuloides</tp:taxon-name-part>
                        <object-id xmlns:xlink="http://www.w3.org/1999/xlink" xlink:type="simple">http://species-id.net/wiki/Monatractides_circuloides</object-id>
                        </tp:taxon-name><tp:taxon-authority>(Halík, 1930)</tp:taxon-authority><tp:taxon-status xmlns:xlink="http://www.w3.org/1999/xlink" xlink:type="simple">cf.</tp:taxon-status><xref ref-type="fig" rid="F7">Fig. 7B–D</xref></tp:nomenclature><tp:treatment-sec sec-type="Material examined"><title>Material examined.</title><p>Taiwan, Tonghou River, <named-content xmlns:xlink="http://www.w3.org/1999/xlink" content-type="dwc:verbatimCoordinates" xlink:type="simple">24°50'23.74"N, 121°38'10.06"E</named-content> , 25.viii.2009, 2/0/0 (1/0/0 mounted); ibid., <named-content xmlns:xlink="http://www.w3.org/1999/xlink" content-type="dwc:verbatimCoordinates" xlink:type="simple">24°50'23.74"N, 121°38'26.52"E</named-content> , 15.vii.2009 3/0/0; ibid., 25.viii.2009 1/1/0; ibid., Nanshih River, <named-content xmlns:xlink="http://www.w3.org/1999/xlink" content-type="dwc:verbatimCoordinates" xlink:type="simple">24°54'09.87"N, 121°33'20.74"E</named-content> , 02.iii.2010, 0/1/0 (0/1/0 mounted); ibid., 25.viii.2009, 0/1/0; Xindian River, <named-content xmlns:xlink="http://www.w3.org/1999/xlink" content-type="dwc:verbatimCoordinates" xlink:type="simple">24°56'52.27"N, 121°32'42.54"E</named-content> , 24.vi.2009 2/0/0; ibid., <named-content xmlns:xlink="http://www.w3.org/1999/xlink" content-type="dwc:verbatimCoordinates" xlink:type="simple">24°56'19.41"N, 121°31'38.38"E</named-content> , 26.viii.2009 2/0/0.</p></tp:treatment-sec><tp:treatment-sec sec-type="Morphology"><title>Morphology.</title><p><italic>Male</italic>. Idiosoma L 966, W 719; dorsal shield L 806, W 600, L/W ratio 1.34; dorsal plate L 754; shoulder plate L 219, W 84, L/W ratio 2.6; frontal plate L 147, W 75, L/W ratio 1.85; shoulder/frontal plate L ratio 1.5; capitular bay L 188, its lateral margin with the three pairs of knob-shaped protrusions; Cx-1 total L 326, Cx-1 medial L 138, Cx-2+3 medial 127; ratio Cx-1 L/Cx-2+3 medial L 2.57; Cx-1<!--PageBreak--> medial L/Cx-2+3 medial L 1.09; genital field L/W 188/144, L/W ratio 1.3; ejaculatory complex L 259; distance genital field–excretory pore 227, genital field–caudal idiosoma margin 320. Capitulum ventral L 220; chelicera L 262; palp total L 254, dL: P-1 <!--PageBreak-->29, P-2 83, P-3 47, P-4 63, P-5 32; P-2/P-4 ratio 1.3; P-4 with well visible denticle near the insertion of the ventral hairs; L I-L-4–6: 127, 120, 123.</p><p><italic>Female</italic>. Idiosoma L 1094, W 806; dorsal shield L 894, W 687, L/W ratio1.3; dorsal plate L 851; shoulder plate L 213, W 84, L/W ratio 2.54; frontal plate L 150, W 72, L/W ratio 2.08; shoulder/frontal plate L ratio 1.42; capitular bay L 205; Cx-1 total L 328, Cx-1 medial L 123, Cx-2+3 medial 105; ratio Cx-1 L/Cx-2+3 medial L 3.12; Cx-1 medial L/Cx-2+3 medial L 1.17; genital field L/W 206/194, L/W ratio 1.06; distance genital field–excretory pore 264, genital field–caudal idiosoma margin 438; capitulum ventral L 238; chelicera L 258; palp total L 260, L: P-1 29, P-2 85, P-3 50, P-4 64, P-5 32; P-2/P-4 ratio 1.33; L I-L-4–6: 135, 126, 120.</p><fig id="F7" position="float" orientation="portrait"><caption><p><bold>Figure 7.</bold> SEM photographs. <bold>A</bold> <italic><tp:taxon-name>Torrenticola taiwanicus</tp:taxon-name></italic> sp. n., female: <bold>A</bold> ventral view of idiosoma and gnathosoma, scale bar = 200 μm. <bold>B–D</bold> <italic><tp:taxon-name>Monatractides</tp:taxon-name></italic> cf. <italic>circuloides</italic> (Halík, 1930), male: <bold>B</bold> dorso-lateral view of idiosoma and gnathosoma, scale bar = 500 μm <bold>C</bold> ventral view of idiosoma and gnathosoma, scale bar = 500 μm. <bold>D</bold> ventral view of gnathosoma and anterior part of idiosoma, scale bar = 200 μm.</p></caption><graphic xmlns:xlink="http://www.w3.org/1999/xlink" xlink:href="ZooKeys-116-001-g007.jpg" position="float" orientation="portrait" xlink:type="simple"/></fig></tp:treatment-sec><tp:treatment-sec sec-type="Remarks"><title>Remarks.</title><p>Due to the presence of three pairs of knob-shaped protrusions at the margin of the capitular bay (<xref ref-type="fig" rid="F7">Fig. 7D</xref>), a rounded capitular bay (<xref ref-type="fig" rid="F7">Fig. 7D</xref>), a short capitular rostrum, relatively longer median suture line of Cx-2+3 (<xref ref-type="fig" rid="F7">Fig. 7C–D</xref>), and the posterior medial region behind the genital field pointed, the specimens from Taiwan agree well with <italic><tp:taxon-name>Monatractides circuloides</tp:taxon-name></italic> (Halík, 1930), a species known from Malaysia and Thailand (<xref ref-type="bibr" rid="B8">Pešić and Smit 2009</xref>, <xref ref-type="bibr" rid="B9">2010</xref>) Differences (in parentheses measurements of male specimen from Malaysia, data taken from <xref ref-type="bibr" rid="B9">Pešić and Smit 2010</xref>) are found in its larger idiosoma and palp dimensions (e.g., idiosoma L 881, dorsal shield L 763, genital field L/W 170/134, P-2 L 69, P-4 L 54). Knowledge on the degree of variability of the additional specimens from a wide area is necessary before we can assess the taxonomic status of these populations.</p></tp:treatment-sec><tp:treatment-sec sec-type="Distribution"><title>Distribution.</title><p>Malaysia, Thailand, Taiwan.</p></tp:treatment-sec><ref-list><ref id="B8"><mixed-citation xmlns:xlink="http://www.w3.org/1999/xlink" xlink:type="simple"><person-group><name name-style="western"><surname>Pešić</surname><given-names>V</given-names></name><name name-style="western"><surname>Smit</surname><given-names>H</given-names></name></person-group> (<year>2009</year>)<article-title> Water mites of the family Torrenticolidae (Acari: Hydrachnidia) from Thailand, Part I. The genera <italic>Torrenticola</italic> Piersig, <italic>Neoatractides</italic> Lundblad and <italic>Pseudotorrenticola</italic> Walter.</article-title><source>Zootaxa</source><volume>1982</volume>:<fpage>38</fpage>-<lpage>62</lpage>.</mixed-citation></ref><ref id="B9"><mixed-citation xmlns:xlink="http://www.w3.org/1999/xlink" xlink:type="simple"><person-group><name name-style="western"><surname>Pešić</surname><given-names>V</given-names></name><name name-style="western"><surname>Smit</surname><given-names>H</given-names></name></person-group> (<year>2010</year>)<article-title>New records of water mites (Acari: Hydrachnidia) from Malaysia, with descriptions of three new species.</article-title><source>Zootaxa</source><volume>2354</volume>:<fpage>19</fpage>-<lpage>34</lpage>.</mixed-citation></ref></ref-list></tp:taxon-treatment>
